# Supplementary material for: Hyperspectral and Chlorophyll Fluorescence Analyses of Comparative Leaf Surfaces Reveal Cellular Influences on Leaf Optical Properties in Tradescantia Plants
Source: Cells. 2024 May 30;13(11):952. doi: 10.3390/cells13110952 (PMC11171972; doi:10.3390/cells13110952)
Supplement: Supplementary file 1 [file cells-13-00952-s001.zip]

Archive with 1 entries (1 files):
- cells-3001559-supplementary.pdf
